# Supplementary material for: Role of NCF2 as a potential prognostic factor and immune infiltration indicator in hepatocellular carcinoma
Source: Cancer Med. 2023 Jan 20;12(7):8991–9004. doi: 10.1002/cam4.5597 (PMC10134316; doi:10.1002/cam4.5597)
Supplement: Supplementary file 1 — Data S1. [file CAM4-12-8991-s001.zip]

Archive with 3 entries (3 files):
- CAM4_5597_supplementary data-submission.docx
- CAM4_5597_Supplementary Table 2.xls
- CAM4_5597_Supplementary Table 3.xlsx
